# Supplementary material for: PfCRT mutations conferring piperaquine resistance in falciparum malaria shape the kinetics of quinoline drug binding and transport
Source: PLoS Pathog. 2023 Jun 7;19(6):e1011436. doi: 10.1371/journal.ppat.1011436 (PMC10281575; doi:10.1371/journal.ppat.1011436)
Supplement: S3 Table — (XLSX) [file ppat.1011436.s003.xlsx]

## Sheet: Fig 1A
water-injected uptake of CQ at 10 min (pmol oocyte-1)	PfCRTDd2 uptake of CQ at 10 min (pmol oocyte-1)	PfCRTDd2_F145I uptake of CQ at 10 min (pmol oocyte-1)	PfCRTHB3 uptake of CQ at 10 min (pmol oocyte-1)	water-injected uptake of CQ at 30 min (pmol oocyte-1)	PfCRTDd2 uptake of CQ at 30 min (pmol oocyte-1)	PfCRTDd2_F145I uptake of CQ at 30 min (pmol oocyte-1)	PfCRTHB3 uptake of CQ at 30 min (pmol oocyte-1)	water-injected uptake of CQ at 60 min (pmol oocyte-1)	PfCRTDd2 uptake of CQ at 60 min (pmol oocyte-1)	PfCRTDd2_F145I uptake of CQ at 60 min (pmol oocyte-1)	PfCRTHB3 uptake of CQ at 60 min (pmol oocyte-1)	water-injected uptake of CQ at 90 min (pmol oocyte-1)	PfCRTDd2 uptake of CQ at 90 min (pmol oocyte-1)	PfCRTDd2_F145I uptake of CQ at 90 min (pmol oocyte-1)	PfCRTHB3 uptake of CQ at 90 min (pmol oocyte-1)	water-injected uptake of CQ at 120 min (pmol oocyte-1)	PfCRTDd2 uptake of CQ at 120 min (pmol oocyte-1)	PfCRTDd2_F145I uptake of CQ at 120 min (pmol oocyte-1)	PfCRTHB3 uptake of CQ at 120 min (pmol oocyte-1)	water-injected uptake of CQ at 180 min (pmol oocyte-1)	PfCRTDd2 uptake of CQ at 180 min (pmol oocyte-1)	PfCRTDd2_F145I uptake of CQ at 180 min (pmol oocyte-1)	PfCRTHB3 uptake of CQ at 180 min (pmol oocyte-1)
4.09	5.12	5.03	n/a	5.22	6.73	5.64	n/a	14.37	19.28	18.17	n/a	8.6	15.72	12.38	n/a	11.64	20.73	n/a	n/a	13.25	26.87	16.65	n/a
3.71	4.6	4.98	n/a	9.34	14.34	11.05	n/a	7.57	12.33	n/a	n/a	15.53	19.85	19.74	n/a	20.59	30.99	27.64	n/a	20.71	30.32	27.26	n/a
0.95	2.93	4.51	n/a	5.41	n/a	6.9	n/a	2.74	10.23	7.02	n/a	9.13	18.63	12.45	n/a	11.4	21.07	15.5	n/a	19.14	n/a	23.91	n/a
4.05	4.96	3.1	n/a	1.36	5.71	4.67	n/a	9.73	14.77	n/a	n/a	10.08	19.17	15.73	n/a	13.6	n/a	17.12	n/a	17.36	26.73	24.65	n/a
0.39	n/a	1.4	n/a	4.88	n/a	6.95	n/a	10.77	n/a	13.61	n/a	n/a	n/a	n/a	n/a	13.51	n/a	17.11	n/a	14.82	25.67	18.05	n/a
2.80244	n/a	n/a	4.1018	5.49381	n/a	n/a	6.2104	12.1292	n/a	n/a	13.0534	13.1011	n/a	n/a	13.5893	14.1304	n/a	n/a	14.1658	15.404	n/a	n/a	15.6169
2.75839	n/a	n/a	2.94008	4.64812	n/a	n/a	4.82242	9.43016	n/a	n/a	9.38109	8.73649	n/a	n/a	10.427	14.325	n/a	n/a	15.5718	19.2857	n/a	n/a	19.9736
3.00065	n/a	n/a	3.76044	5.4809	n/a	n/a	6.42344	10.8369	n/a	n/a	10.5261	10.6674	n/a	n/a	10.4415	15.5718	n/a	n/a	15.6602	15.6169	n/a	n/a	15.7807
2.98963	n/a	n/a	2.69232	5.44217	n/a	n/a	5.03546	8.71043	n/a	n/a	9.06211	n/a	n/a	n/a	n/a	n/a	n/a	n/a	n/a	n/a	n/a	n/a	n/a

## Sheet: Fig 1B
PfCRTDd2-mediated CQ uptake at 10 min (pmol oocyte-1)	PfCRTDd2_F145I-mediated CQ uptake at 10 min (pmol oocyte-1)	PfCRTHB3-mediated CQ uptake at 10 min (pmol oocyte-1)	PfCRTDd2-mediated CQ uptake at 30 min (pmol oocyte-1)	PfCRTDd2_F145I-mediated CQ uptake at 30 min (pmol oocyte-1)	PfCRTHB3-mediated CQ uptake at 30 min (pmol oocyte-1)	PfCRTDd2-mediated CQ uptake at 60 min (pmol oocyte-1)	PfCRTDd2_F145I-mediated CQ uptake at 60 min (pmol oocyte-1)	PfCRTDd2_HB3-mediated CQ uptake at 60 min (pmol oocyte-1)	PfCRTDd2-mediated CQ uptakeat 90 min (pmol oocyte-1)	PfCRTDd2_F145I-mediated CQ uptake at 90 min (pmol oocyte-1)	PfCRTHB3-mediated CQ uptake at 90 min (pmol oocyte-1)	PfCRTDd2-mediated CQ uptake at 120 min (pmol oocyte-1)	PfCRTDd2_F145I-mediated CQ uptake at 120 min (pmol oocyte-1)	PfCRTHB3-mediated CQ uptake at 120 min (pmol oocyte-1)	PfCRTDd2-mediated CQ uptake at 180 min (pmol oocyte-1)	PfCRTDd2_F145I-mediated CQ uptake at 180 min (pmol oocyte-1)	PfCRTHB3-mediated CQ uptake at 180 min (pmol oocyte-1)
1.03	0.94	n/a	1.52	0.42	n/a	4.91	3.8	n/a	7.12	3.78	n/a	9.09	7.06	n/a	13.62	3.4	n/a
0.9	1.01	n/a	5.01	1.71	n/a	4.76	4.28	n/a	4.31	4.21	n/a	10.4	4.1	n/a	9.61	6.55	n/a
1.98	0.8	n/a	4.35	1.49	n/a	7.49	2.84	n/a	9.5	3.32	n/a	9.67	3.52	n/a	9.37	4.77	n/a
0.91	2.16	n/a	n/a	3.31	n/a	5.04	n/a	n/a	9.09	5.64	n/a	n/a	3.59	n/a	10.85	7.29	n/a
n/a	0.92	n/a	n/a	2.06	n/a	n/a	n/a	n/a	n/a	n/a	n/a	n/a	n/a	n/a	n/a	3.73	n/a
n/a	n/a	1.21402	n/a	n/a	0.944148	n/a	n/a	2.7767	n/a	n/a	2.75429	n/a	n/a	-0.509921	n/a	n/a	-1.15196
n/a	n/a	0.0523048	n/a	n/a	-0.44383	n/a	n/a	-0.895579	n/a	n/a	-0.408043	n/a	n/a	0.896047	n/a	n/a	3.20473
n/a	n/a	0.872665	n/a	n/a	1.15719	n/a	n/a	0.249454	n/a	n/a	-0.39347	n/a	n/a	0.984472	n/a	n/a	-0.988172
n/a	n/a	-0.195455	n/a	n/a	-0.230792	n/a	n/a	-1.21455	n/a	n/a	n/a	n/a	n/a	n/a	n/a	n/a	n/a

## Sheet: Fig 1C
PfCRTDd2-mediated CQ uptake at 10 µM CQ (pmol oocyte-1 h-1)	PfCRTDd2_F145I-mediated CQ uptake at 10 µM CQ (pmol oocyte-1 h-1)	PfCRTDd2-mediated CQ uptake at 50 µM CQ (pmol oocyte-1 h-1)	PfCRTDd2_F145I-mediated CQ uptake at 50 µM CQ (pmol oocyte-1 h-1)	PfCRTDd2-mediated CQ uptake at 100 µM CQ (pmol oocyte-1 h-1)	PfCRTDd2_F145I-mediated CQ uptake at 100 µM CQ (pmol oocyte-1 h-1)	PfCRTDd2-mediated CQ uptake at 200 µM CQ (pmol oocyte-1 h-1)	PfCRTDd2_F145I-mediated CQ uptake at 200 µM CQ (pmol oocyte-1 h-1)	PfCRTDd2-mediated CQ uptake at 300 µM CQ (pmol oocyte-1 h-1)	PfCRTDd2_F145I-mediated CQ uptake at 300 µM CQ (pmol oocyte-1 h-1)	PfCRTDd2-mediated CQ uptake at 400 µM CQ (pmol oocyte-1 h-1)	PfCRTDd2_F145I-mediated CQ uptake at 400 µM CQ (pmol oocyte-1 h-1)	PfCRTDd2-mediated CQ uptake at 500 µM CQ (pmol oocyte-1 h-1)	PfCRTDd2_F145I-mediated CQ uptake at 500 µM CQ (pmol oocyte-1 h-1)
0.97	1.05	2.97	n/a	9.74	7.23	17.86	12.53	20.89	13.73	20.3	14.23	20.49	19.16
1.33	0.76	3.9	n/a	9.3	7.33	9.84	11.12	20.25	16.27	20.79	18.19	20.91	17.39
1	0.87	4.91	3.8	7.99	8.14	13.66	14.18	12.53	18.53	20.1	22.31	20.75	23.99
n/a	n/a	4.76	n/a	n/a	n/a	12.77	n/a	n/a	n/a	n/a	n/a	25.01	n/a
n/a	n/a	7.49	4.28	n/a	n/a	n/a	n/a	n/a	n/a	n/a	n/a	n/a	n/a
n/a	n/a	10.46	n/a	n/a	n/a	n/a	n/a	n/a	n/a	n/a	n/a	n/a	n/a
n/a	n/a	5.04	n/a	n/a	n/a	n/a	n/a	n/a	n/a	n/a	n/a	n/a	n/a
n/a	n/a	3.98	2.84	n/a	n/a	n/a	n/a	n/a	n/a	n/a	n/a	n/a	n/a

## Sheet: Fig 1D
water-injected PPQ uptake at 10 min (pmol oocyte-1)	PfCRTDd2 PPQ uptake at 10 min (pmol oocyte-1)	PfCRTDd2_F145I PPQ uptake at 10 min (pmol oocyte-1)	PfCRTHB3 PPQ uptake at 10 min (pmol oocyte-1)	water-injected PPQ uptake at 30 min (pmol oocyte-1)	PfCRTDd2 PPQ uptake at 30 min (pmol oocyte-1)	PfCRTDd2_F145I PPQ uptake at 30 min (pmol oocyte-1)	PfCRTHB3I PPQ uptake at 30 min (pmol oocyte-1)	water-injected PPQ uptake at 60 min (pmol oocyte-1)	PfCRTDd2 PPQ uptake at 60 min (pmol oocyte-1)	PfCRTDd2_F145I PPQ uptake at 60 min (pmol oocyte-1)	PfCRTHB3 PPQ uptake at 60 min (pmol oocyte-1)	water-injected PPQ uptake at 90 min (pmol oocyte-1)	PfCRTDd2 PPQ uptake at 90 min (pmol oocyte-1)	PfCRTDd2_F145I PPQ uptake at 90 min (pmol oocyte-1)	PfCRTHB3 PPQ uptake at 90 min (pmol oocyte-1)	water-injected PPQ uptake at 120 min (pmol oocyte-1)	PfCRTDd2 PPQ uptake at 120 min (pmol oocyte-1)	PfCRTDd2_F145I PPQ uptake at 120 min (pmol oocyte-1)	PfCRTHB3 PPQ uptake at 120 min (pmol oocyte-1)	water-injected PPQ uptake at 180 min (pmol oocyte-1)	PfCRTDd2 PPQ uptake at 180 min (pmol oocyte-1)	PfCRTDd2_F145I PPQ uptake at 180 min (pmol oocyte-1)	PfCRTHB3 PPQ uptake at 180 min (pmol oocyte-1)
20.03	37.95	41.61	n/a	39.93	69.53	65.21	n/a	66.51	94.65	85.96	n/a	141.6	183.05	231.09	n/a	88.47	118.72	204.11	n/a	135.33	167.85	182.19	n/a
11.15	17.31	17.68	n/a	81.64	108.95	116.16	n/a	37.81	n/a	54.49	n/a	108.94	183.06	187.07	n/a	177.9	197.79	281.88	n/a	198.05	274.7	n/a	n/a
47.19	66.26	66.82	n/a	110.61	n/a	126.02	n/a	81.9	103.77	109.72	n/a	115.49	147.41	164.98	n/a	230.86	316.81	284.17	n/a	192.5	265	n/a	n/a
42	58.58	63.7	n/a	36.25	50.26	n/a	n/a	130	219.78	205.44	n/a	110.7	n/a	158.85	n/a	32.42	n/a	64.48	n/a	163.03	n/a	278.77	n/a
43	53.5	n/a	n/a	63.033	n/a	n/a	72.5048	94.16	140.45	121.75	n/a	135.434	n/a	n/a	136.753	62.2	143.54	n/a	n/a	220.09	n/a	329.69	n/a
24.03	34.4	39.93	n/a	70.4939	n/a	n/a	74.4969	115.25	145.26	n/a	n/a	121.15	n/a	n/a	135.434	374.51	n/a	488.71	n/a	265.31	n/a	378.75	n/a
24.6836	n/a	n/a	28.6809	61.4731	n/a	n/a	59.2367	26.09	n/a	41.63	n/a	104.616	n/a	n/a	118.842	406.68	477.33	n/a	n/a	192.469	n/a	n/a	220.343
41.0771	n/a	n/a	38.6352	n/a	n/a	n/a	n/a	160.55	n/a	236.23	n/a	n/a	n/a	n/a	n/a	303.2	n/a	355.3	n/a	179.292	n/a	n/a	161.64
24.7302	n/a	n/a	39.1484	n/a	n/a	n/a	n/a	290.1	n/a	329.69	n/a	n/a	n/a	n/a	n/a	211.449	n/a	n/a	198.782	189.514	n/a	n/a	186.476
n/a	n/a	n/a	n/a	n/a	n/a	n/a	n/a	103.17	n/a	256.17	n/a	n/a	n/a	n/a	n/a	192.459	n/a	n/a	176.891	n/a	n/a	n/a	n/a
n/a	n/a	n/a	n/a	n/a	n/a	n/a	n/a	89.81	123.14	126.53	n/a	n/a	n/a	n/a	n/a	188.856	n/a	n/a	174.874	n/a	n/a	n/a	n/a
n/a	n/a	n/a	n/a	n/a	n/a	n/a	n/a	146.11	n/a	203.02	n/a	n/a	n/a	n/a	n/a	n/a	n/a	n/a	n/a	n/a	n/a	n/a	n/a
n/a	n/a	n/a	n/a	n/a	n/a	n/a	n/a	119.202	n/a	n/a	123.256	n/a	n/a	n/a	n/a	n/a	n/a	n/a	n/a	n/a	n/a	n/a	n/a
n/a	n/a	n/a	n/a	n/a	n/a	n/a	n/a	106.149	n/a	n/a	113.709	n/a	n/a	n/a	n/a	n/a	n/a	n/a	n/a	n/a	n/a	n/a	n/a
n/a	n/a	n/a	n/a	n/a	n/a	n/a	n/a	92.9739	n/a	n/a	93.8252	n/a	n/a	n/a	n/a	n/a	n/a	n/a	n/a	n/a	n/a	n/a	n/a

## Sheet: Fig 1E
PfCRTDd2-mediated PPQ uptake at 10 min (pmol oocyte-1)	PfCRTDd2_F145I-mediated PPQ uptake at 10 min (pmol oocyte-1)	PfCRTHB3-mediated PPQ uptake at 10 min (pmol oocyte-1)	PfCRTDd2-mediated PPQ uptake at 30 min (pmol oocyte-1)	PfCRTDd2_F145I-mediated PPQ uptake at 30 min (pmol oocyte-1)	PfCRTHB3-mediated PPQ uptake at 30 min (pmol oocyte-1)	PfCRTDd2-mediated PPQ uptake at 60 min (pmol oocyte-1)	PfCRTDd2_F145I-mediated PPQ uptake at 60 min (pmol oocyte-1)	PfCRTHB3-mediated PPQ uptake at 60 min (pmol oocyte-1)	PfCRTDd2-mediated PPQ uptake at 90 min (pmol oocyte-1)	PfCRTDd2_F145I-mediated PPQ uptake at 90 min (pmol oocyte-1)	PfCRTHB3-mediated PPQ uptake at 90 min (pmol oocyte-1)	PfCRTDd2-mediated PPQ uptake at 120 min (pmol oocyte-1)	PfCRTDd2_F145I-mediated PPQ uptake at 120 min (pmol oocyte-1)	PfCRTHB3-mediated PPQ uptake at 120 min (pmol oocyte-1)	PfCRTDd2-mediated PPQ uptake at 180 min (pmol oocyte-1)	PfCRTDd2_F145I-mediated PPQ uptake at 180 min (pmol oocyte-1)	PfCRTHB3-mediated PPQ uptake at 180 min (pmol oocyte-1)
17.92	21.57	n/a	29.61	25.28	n/a	28.14	19.44	n/a	41.43	89.48	n/a	30.25	115.65	n/a	32.52	46.86	n/a
6.16	6.53	n/a	27.31	34.52	n/a	21.87	16.68	n/a	74.11	78.18	n/a	19.89	103.98	n/a	76.65	115.74	n/a
19.07	19.62	n/a	14.01	15.41	n/a	89.78	27.82	n/a	31.93	49.49	n/a	85.94	53.31	n/a	72.5	109.59	n/a
16.58	21.7	n/a	n/a	n/a	7.50482	46.28	75.44	n/a	n/a	48.14	n/a	81.35	32.06	n/a	n/a	113.43	n/a
10.5	15.89	n/a	n/a	n/a	9.49692	30.01	27.59	n/a	n/a	n/a	16.3532	70.65	52.11	n/a	n/a	n/a	33.2511
10.36	n/a	n/a	n/a	n/a	-5.7633	33.33	15.54	n/a	n/a	n/a	15.0339	n/a	114.2	n/a	n/a	n/a	-25.4514
n/a	n/a	-1.48278	n/a	n/a	n/a	n/a	75.68	n/a	n/a	n/a	-1.55836	n/a	n/a	1.19348	n/a	n/a	-0.615056
n/a	n/a	8.47153	n/a	n/a	n/a	n/a	39.58	n/a	n/a	n/a	n/a	n/a	n/a	-20.697	n/a	n/a	n/a
n/a	n/a	8.9848	n/a	n/a	n/a	n/a	153.01	n/a	n/a	n/a	n/a	n/a	n/a	-22.7138	n/a	n/a	n/a
n/a	n/a	n/a	n/a	n/a	n/a	n/a	36.72	n/a	n/a	n/a	n/a	n/a	n/a	n/a	n/a	n/a	n/a
n/a	n/a	n/a	n/a	n/a	n/a	n/a	18.65	n/a	n/a	n/a	n/a	n/a	n/a	n/a	n/a	n/a	n/a
n/a	n/a	n/a	n/a	n/a	n/a	n/a	n/a	17.1476	n/a	n/a	n/a	n/a	n/a	n/a	n/a	n/a	n/a
n/a	n/a	n/a	n/a	n/a	n/a	n/a	n/a	7.60088	n/a	n/a	n/a	n/a	n/a	n/a	n/a	n/a	n/a
n/a	n/a	n/a	n/a	n/a	n/a	n/a	n/a	-12.283	n/a	n/a	n/a	n/a	n/a	n/a	n/a	n/a	n/a

## Sheet: Fig 1F
PfCRTDd2-mediated PPQ uptake at 10 µM PPQ (pmol oocyte-1 h-1)	PfCRTDd2_F145I-mediated PPQ uptake at 10 µM PPQ (pmol oocyte-1 h-1)	PfCRTDd2-mediated PPQ uptake at 50 µM PPQ (pmol oocyte-1 h-1)	PfCRTDd2_F145I-mediated PPQ uptake at 50 µM PPQ (pmol oocyte-1 h-1)	PfCRTDd2-mediated PPQ uptake at 100 µM PPQ (pmol oocyte-1 h-1)	PfCRTDd2_F145I-mediated PPQ uptake at 100 µM PPQ (pmol oocyte-1 h-1)	PfCRTDd2-mediated PPQ uptake at 200 µM PPQ (pmol oocyte-1 h-1)	PfCRTDd2_F145I-mediated PPQ uptake at 200 µM PPQ (pmol oocyte-1 h-1)	PfCRTDd2-mediated PPQ uptake at 300 µM PPQ (pmol oocyte-1 h-1)	PfCRTDd2_F145I-mediated PPQ uptake at 300 µM PPQ (pmol oocyte-1 h-1)	PfCRTDd2-mediated PPQ uptake at 400 µM PPQ (pmol oocyte-1 h-1)	PfCRTDd2_F145I-mediated PPQ uptake at 400 µM PPQ (pmol oocyte-1 h-1)	PfCRTDd2-mediated PPQ uptake at 500 µM PPQ (pmol oocyte-1 h-1)	PfCRTDd2_F145I-mediated PPQ uptake at 500 µM PPQ (pmol oocyte-1 h-1)
n/a	11.21	28.14	n/a	59.97	60.49	87.13	98.82	90.42	115.45	113.37	130.32	118.94	124.15
7.56	11.88	n/a	n/a	45.22	74.22	109.05	131.61	110.91	117.23	109.88	101.99	82.44	n/a
10.37	9.04	21.87	27.82	64.52	87.33	57.84	62.02	77.44	n/a	74.49	n/a	112.35	149.83
9.52	n/a	89.78	75.44	n/a	56.31	n/a	88.46	n/a	91.14	n/a	105.11	n/a	96.18
n/a	n/a	46.28	27.59	n/a	n/a	n/a	n/a	n/a	n/a	n/a	n/a	n/a	n/a
n/a	n/a	30.01	n/a	n/a	n/a	n/a	n/a	n/a	n/a	n/a	n/a	n/a	n/a
n/a	n/a	n/a	75.68	n/a	n/a	n/a	n/a	n/a	n/a	n/a	n/a	n/a	n/a
n/a	n/a	n/a	39.58	n/a	n/a	n/a	n/a	n/a	n/a	n/a	n/a	n/a	n/a
n/a	n/a	33.33	36.72	n/a	n/a	n/a	n/a	n/a	n/a	n/a	n/a	n/a	n/a
n/a	n/a	10.9	n/a	n/a	n/a	n/a	n/a	n/a	n/a	n/a	n/a	n/a	n/a
n/a	n/a	n/a	42.92	n/a	n/a	n/a	n/a	n/a	n/a	n/a	n/a	n/a	n/a

## Sheet: Fig 2A + 2B
PfCRTDd2-mediated CQ uptake at 10 µM CQ (pmol oocyte-1 h-1)	PfCRTDd2_F145I-mediated CQ uptake at 10 µM CQ (pmol oocyte-1 h-1)	PfCRTDd2_H97Y-mediated CQ uptake at 10 µM CQ (pmol oocyte-1 h-1)	PfCRTDd2_M343L-mediated CQ uptake at 10 µM CQ (pmol oocyte-1 h-1)	PfCRTDd2_G353V-mediated CQ uptake at 10 µM CQ (pmol oocyte-1 h-1)	PfCRTDd2-mediated CQ uptake at 50 µM CQ (pmol oocyte-1 h-1)	PfCRTDd2_F145I-mediated CQ uptake at 50 µM CQ (pmol oocyte-1 h-1)	PfCRTDd2_H97Y-mediated CQ uptake at 50 µM CQ (pmol oocyte-1 h-1)	PfCRTDd2_M343L-mediated CQ uptake at 50 µM CQ (pmol oocyte-1 h-1)	PfCRTDd2_G353V-mediated CQ uptake at 50 µM CQ (pmol oocyte-1 h-1)	PfCRTDd2-mediated CQ uptake at 100 µM CQ (pmol oocyte-1 h-1)	PfCRTDd2_F145I-mediated CQ uptake at 100 µM CQ (pmol oocyte-1 h-1)	PfCRTDd2_H97Y-mediated CQ uptake at 100 µM CQ (pmol oocyte-1 h-1)	PfCRTDd2_M343L-mediated CQ uptake at 100 µM CQ (pmol oocyte-1 h-1)	PfCRTDd2_G353V-mediated CQ uptake at 100 µM CQ (pmol oocyte-1 h-1)	PfCRTDd2-mediated CQ uptake at 200 µM CQ (pmol oocyte-1 h-1)	PfCRTDd2_F145I-mediated CQ uptake at 200 µM CQ (pmol oocyte-1 h-1)	PfCRTDd2_H97Y-mediated CQ uptake at 200 µM CQ (pmol oocyte-1 h-1)	PfCRTDd2_M343L-mediated CQ uptake at 200 µM CQ (pmol oocyte-1 h-1)	PfCRTDd2_G353V-mediated CQ uptake at 200 µM CQ (pmol oocyte-1 h-1)	PfCRTDd2-mediated CQ uptake at 300 µM CQ (pmol oocyte-1 h-1)	PfCRTDd2_F145I-mediated CQ uptake at 300 µM CQ (pmol oocyte-1 h-1)	PfCRTDd2_H97Y-mediated CQ uptake at 300 µM CQ (pmol oocyte-1 h-1)	PfCRTDd2_M343L-mediated CQ uptake at 300 µM CQ (pmol oocyte-1 h-1)	PfCRTDd2_G353V-mediated CQ uptake at 300 µM CQ (pmol oocyte-1 h-1)	PfCRTDd2-mediated CQ uptake at 400 µM CQ (pmol oocyte-1 h-1)	PfCRTDd2_F145I-mediated CQ uptake at 400 µM CQ (pmol oocyte-1 h-1)	PfCRTDd2_H97Y-mediated CQ uptake at 400 µM CQ (pmol oocyte-1 h-1)	PfCRTDd2_M343L-mediated CQ uptake at 400 µM CQ (pmol oocyte-1 h-1)	PfCRTDd2_G353V-mediated CQ uptake at 400 µM CQ (pmol oocyte-1 h-1)	PfCRTDd2-mediated CQ uptake at 500 µM CQ (pmol oocyte-1 h-1)	PfCRTDd2_F145I-mediated CQ uptake at 500 µM CQ (pmol oocyte-1 h-1)	PfCRTDd2_H97Y-mediated CQ uptake at 500 µM CQ (pmol oocyte-1 h-1)	PfCRTDd2_M343L-mediated CQ uptake at 500 µM CQ (pmol oocyte-1 h-1)	PfCRTDd2_G353V-mediated CQ uptake at 500 µM CQ (pmol oocyte-1 h-1)	n/a	PfCRTDd2-mediated PPQ uptake at 10 µM PPQ (pmol oocyte-1 h-1)	PfCRTDd2_F145I-mediated PPQ uptake at 10 µM PPQ (pmol oocyte-1 h-1)	PfCRTDd2_H97Y-mediated PPQ uptake at 10 µM PPQ (pmol oocyte-1 h-1)	PfCRTDd2_M343L-mediated PPQ uptake at 10 µM PPQ (pmol oocyte-1 h-1)	PfCRTDd2_G353V-mediated PPQ uptake at 10 µM PPQ (pmol oocyte-1 h-1)	PfCRTDd2-mediated PPQ uptake at 50 µM PPQ (pmol oocyte-1 h-1)	PfCRTDd2_F145I-mediated PPQ uptake at 50 µM PPQ (pmol oocyte-1 h-1)	PfCRTDd2_H97Y-mediated PPQ uptake at 50 µM PPQ (pmol oocyte-1 h-1)	PfCRTDd2_M343L-mediated PPQ uptake at 50 µM PPQ (pmol oocyte-1 h-1)	PfCRTDd2_G353V-mediated PPQ uptake at 50 µM PPQ (pmol oocyte-1 h-1)	PfCRTDd2-mediated PPQ uptake at 100 µM PPQ (pmol oocyte-1 h-1)	PfCRTDd2_F145I-mediated PPQ uptake at 100 µM PPQ (pmol oocyte-1 h-1)	PfCRTDd2_H97Y-mediated PPQ uptake at 100 µM PPQ (pmol oocyte-1 h-1)	PfCRTDd2_M343L-mediated PPQ uptake at 100 µM PPQ (pmol oocyte-1 h-1)
0.97	1.05	0.94	1.16	0.74	2.97	3.8	8.24	2.13	4.74	9.74	7.23	9.39	5.08	7.26	17.86	12.53	n/a	n/a	n/a	20.89	13.73	13.78	10.45	16.3	20.3	14.23	n/a	n/a	n/a	20.49	19.16	17.49	14.93	17.15	n/a	7.56	11.21	12.86	13.08	5.31	28.14	27.82	31.25	84.22	45.38	59.97	60.49	97.03	130.36
1.33	0.76	1.6	0.62	0.5	3.9	4.28	3.56	3.2	5.01	9.3	7.33	7.9	4.43	6.49	9.84	11.12	n/a	n/a	n/a	20.25	16.27	16.15	11.1	8.52	20.79	18.19	n/a	n/a	n/a	20.91	17.39	19.24	14.77	14.95	n/a	10.37	11.88	5.01	6.84	5.17	21.87	75.44	73.07	103.15	21.36	45.22	74.22	61.02	98.93
1	0.87	1.36	0.22	0.07	4.91	2.84	5.41	2.38	2.88	7.99	8.14	6.68	5.13	5.26	13.66	14.18	n/a	n/a	n/a	12.53	18.53	14.38	13.47	8.09	20.1	22.31	n/a	n/a	n/a	20.75	23.99	15.35	15.77	14.1	n/a	9.52	9.04	5.38	2.69	3.93	89.78	27.59	57.01	60.92	40	64.52	87.33	41.93	50.24
n/a	n/a	n/a	n/a	n/a	4.76	n/a	4.92	2.37	3.92	n/a	n/a	n/a	n/a	n/a	12.77	n/a	n/a	n/a	n/a	n/a	n/a	n/a	n/a	n/a	n/a	n/a	n/a	n/a	n/a	25.01	n/a	n/a	n/a	n/a	n/a	n/a	n/a	n/a	n/a	n/a	46.28	75.68	61.85	65.48	56.34	n/a	56.31	45.11	n/a
n/a	n/a	n/a	n/a	n/a	7.49	n/a	5.15	n/a	4.76	n/a	n/a	n/a	n/a	n/a	n/a	n/a	n/a	n/a	n/a	n/a	n/a	n/a	n/a	n/a	n/a	n/a	n/a	n/a	n/a	n/a	n/a	n/a	n/a	n/a	n/a	n/a	n/a	n/a	n/a	n/a	30.01	39.58	37.57	62.52	56.46	n/a	n/a	n/a	n/a
n/a	n/a	n/a	n/a	n/a	10.46	n/a	n/a	n/a	n/a	n/a	n/a	n/a	n/a	n/a	n/a	n/a	n/a	n/a	n/a	n/a	n/a	n/a	n/a	n/a	n/a	n/a	n/a	n/a	n/a	n/a	n/a	n/a	n/a	n/a	n/a	n/a	n/a	n/a	n/a	n/a	33.33	36.72	17.78	18.03	95.52	n/a	n/a	n/a	n/a
n/a	n/a	n/a	n/a	n/a	5.04	n/a	n/a	n/a	n/a	n/a	n/a	n/a	n/a	n/a	n/a	n/a	n/a	n/a	n/a	n/a	n/a	n/a	n/a	n/a	n/a	n/a	n/a	n/a	n/a	n/a	n/a	n/a	n/a	n/a	n/a	n/a	n/a	n/a	n/a	n/a	10.9	42.92	n/a	n/a	62.83	n/a	n/a	n/a	n/a
n/a	n/a	n/a	n/a	n/a	3.98	n/a	n/a	n/a	n/a	n/a	n/a	n/a	n/a	n/a	n/a	n/a	n/a	n/a	n/a	n/a	n/a	n/a	n/a	n/a	n/a	n/a	n/a	n/a	n/a	n/a	n/a	n/a	n/a	n/a	n/a	n/a	n/a	n/a	n/a	n/a	n/a	n/a	n/a	n/a	29.38	n/a	n/a	n/a	n/a
[truncated: 21 more columns]

## Sheet: Fig 2C
PfCRT isoform	VmaxPPQ (pmol oocyte-1 h-1)	SE (pmol oocyte-1 h-1)	KMCQ (µM)	SE (µM)
Dd2	259.88	11.63	131.6	3.267
Dd2_F145I	368.1	32.2	148.374	4.516
Dd2_H97Y	183.944	15.66	131.379	5.918
Dd2_M343L	528.605	60.8	162.766	9.901
Dd2_G353V	271.905	83.72	134.284	10.29

## Sheet: Fig 3A + 3B
PfCRTDd2-mediated CQ transport P = 0 (pmol oocyte-1 h-1)	PfCRTDd2-mediated PPQ transport P = 0 (pmol oocyte-1 h-1)	PfCRTDd2-mediated CQ transport P = 0.25 (pmol oocyte-1 h-1)	PfCRTDd2-mediated PPQ transport P = 0.25 (pmol oocyte-1 h-1)	PfCRTDd2-mediated CQ transport P = 0.5 (pmol oocyte-1 h-1)	PfCRTDd2-mediated PPQ transport P = 0.5 (pmol oocyte-1 h-1)	PfCRTDd2-mediated CQ transport P = 0.75 (pmol oocyte-1 h-1)	PfCRTDd2-mediated PPQ transport P = 0.75 (pmol oocyte-1 h-1)	PfCRTDd2-mediated CQ transport P = 0.9 (pmol oocyte-1 h-1)	PfCRTDd2-mediated PPQ transport P = 0.9 (pmol oocyte-1 h-1)	PfCRTDd2-mediated CQ transport P = 1 (pmol oocyte-1 h-1)	PfCRTDd2-mediated PPQ transport P = 1 (pmol oocyte-1 h-1)	n/a	PfCRTDd2_F145I-mediated CQ transport P = 0 (pmol oocyte-1 h-1)	PfCRTDd2_F145I-mediated PPQ transport P = 0 (pmol oocyte-1 h-1)	PfCRTDd2_F145I-mediated CQ transport P = 0.25 (pmol oocyte-1 h-1)	PfCRTDd2_F145I-mediated PPQ transport P = 0.25 (pmol oocyte-1 h-1)	PfCRTDd2_F145I-mediated CQ transport P = 0.5 (pmol oocyte-1 h-1)	PfCRTDd2_F145I-mediated PPQ transport P = 0.5 (pmol oocyte-1 h-1)	PfCRTDd2_F145I-mediated CQ transport P = 0.75 (pmol oocyte-1 h-1)	PfCRTDd2_F145I-mediated PPQ transport P = 0.75 (pmol oocyte-1 h-1)	PfCRTDd2_F145I-mediated CQ transport P = 0.9 (pmol oocyte-1 h-1)	PfCRTDd2_F145I-mediated PPQ transport P = 0.9 (pmol oocyte-1 h-1)	PfCRTDd2_F145I-mediated CQ transport P = 1 (pmol oocyte-1 h-1)	PfCRTDd2_F145I-mediated PPQ transport P = 1 (pmol oocyte-1 h-1)
20.79	n/a	18.03	3.23	16.36	8.67	7.91	14.14	4.33	15.27	n/a	17.53	n/a	14.23	n/a	16.38	3.27	11.2	7.53	8.54	12.62	3.23	15.1	n/a	16.57
22.58	n/a	18.73	2.01	12.29	8.62	7.73	12.26	3.12	15.64	n/a	18.98	n/a	18.19	n/a	14.89	3.77	13.42	7.99	5.74	13.41	2.52	16.36	n/a	18.61
19.58	n/a	18.01	4.17	13.24	9.88	11.16	14.54	4.83	17.36	n/a	22.1	n/a	22.31	n/a	14.95	3.82	11.66	8.13	7.98	10.66	3.23	16	n/a	20.05
16.43	n/a	n/a	n/a	n/a	n/a	8.67	n/a	n/a	20.19	n/a	n/a	n/a	n/a	n/a	n/a	n/a	n/a	n/a	n/a	n/a	n/a	n/a	n/a	n/a

## Sheet: Fig 4A
0 µM PPQ	PfCRTDd2-mediated CQ transport 10 µM CQ (pmol oocyte-1 h-1)	PfCRTDd2-mediated CQ transport 50 µM CQ (pmol oocyte-1 h-1)	PfCRTDd2-mediated CQ transport 100 µM CQ (pmol oocyte-1 h-1)	PfCRTDd2-mediated CQ transport 200 µM CQ (pmol oocyte-1 h-1)	PfCRTDd2-mediated CQ transport 300 µM CQ (pmol oocyte-1 h-1)	PfCRTDd2-mediated CQ transport 400 µM CQ (pmol oocyte-1 h-1)	PfCRTDd2-mediated CQ transport 500 µM CQ (pmol oocyte-1 h-1)	50 µM PPQ	PfCRTDd2-mediated CQ transport 10 µM CQ (pmol oocyte-1 h-1)	PfCRTDd2-mediated CQ transport 50 µM CQ (pmol oocyte-1 h-1)	PfCRTDd2-mediated CQ transport 100 µM CQ (pmol oocyte-1 h-1)	PfCRTDd2-mediated CQ transport 200 µM CQ (pmol oocyte-1 h-1)	PfCRTDd2-mediated CQ transport 300 µM CQ (pmol oocyte-1 h-1)	PfCRTDd2-mediated CQ transport 400 µM CQ (pmol oocyte-1 h-1)	PfCRTDd2-mediated CQ transport 500 µM CQ (pmol oocyte-1 h-1)	125 µM PPQ	PfCRTDd2-mediated CQ transport 10 µM CQ (pmol oocyte-1 h-1)	PfCRTDd2-mediated CQ transport 50 µM CQ (pmol oocyte-1 h-1)	PfCRTDd2-mediated CQ transport 100 µM CQ (pmol oocyte-1 h-1)	PfCRTDd2-mediated CQ transport 200 µM CQ (pmol oocyte-1 h-1)	PfCRTDd2-mediated CQ transport 300 µM CQ (pmol oocyte-1 h-1)	PfCRTDd2-mediated CQ transport 400 µM CQ (pmol oocyte-1 h-1)	PfCRTDd2-mediated CQ transport 500 µM CQ (pmol oocyte-1 h-1)	200 µM PPQ	PfCRTDd2-mediated CQ transport 10 µM CQ (pmol oocyte-1 h-1)	PfCRTDd2-mediated CQ transport 50 µM CQ (pmol oocyte-1 h-1)	PfCRTDd2-mediated CQ transport 100 µM CQ (pmol oocyte-1 h-1)	PfCRTDd2-mediated CQ transport 200 µM CQ (pmol oocyte-1 h-1)	PfCRTDd2-mediated CQ transport 300 µM CQ (pmol oocyte-1 h-1)	PfCRTDd2-mediated CQ transport 400 µM CQ (pmol oocyte-1 h-1)	PfCRTDd2-mediated CQ transport 500 µM CQ (pmol oocyte-1 h-1)	350 µM PPQ	PfCRTDd2-mediated CQ transport 10 µM CQ (pmol oocyte-1 h-1)	PfCRTDd2-mediated CQ transport 50 µM CQ (pmol oocyte-1 h-1)	PfCRTDd2-mediated CQ transport 100 µM CQ (pmol oocyte-1 h-1)	PfCRTDd2-mediated CQ transport 200 µM CQ (pmol oocyte-1 h-1)	PfCRTDd2-mediated CQ transport 300 µM CQ (pmol oocyte-1 h-1)	PfCRTDd2-mediated CQ transport 400 µM CQ (pmol oocyte-1 h-1)	PfCRTDd2-mediated CQ transport 500 µM CQ (pmol oocyte-1 h-1)	500 µM PPQ	PfCRTDd2-mediated CQ transport 10 µM CQ (pmol oocyte-1 h-1)	PfCRTDd2-mediated CQ transport 50 µM CQ (pmol oocyte-1 h-1)	PfCRTDd2-mediated CQ transport 100 µM CQ (pmol oocyte-1 h-1)	PfCRTDd2-mediated CQ transport 200 µM CQ (pmol oocyte-1 h-1)	PfCRTDd2-mediated CQ transport 300 µM CQ (pmol oocyte-1 h-1)	PfCRTDd2-mediated CQ transport 400 µM CQ (pmol oocyte-1 h-1)	PfCRTDd2-mediated CQ transport 500 µM CQ (pmol oocyte-1 h-1)
n/a	0.87	3.9	8.35	17.86	20.89	20.79	25.01	n/a	1.41	6.48	9.49	13.29	15.04	18.68	19.01	n/a	0.68	4.96	5.95	10.25	15.92	13.83	18.1	n/a	0.89	3.46	5.59	10.68	11.11	14.22	12.71	n/a	1.16	2.38	5.36	11.39	11.84	14.38	12.41	n/a	0.43	2.32	4.92	7.85	11.31	12.77	15.66
n/a	1.33	4.91	7.99	12.77	20.25	22.58	21.69	n/a	1.1	5.07	7.68	13.73	14.02	19.12	16.61	n/a	1.41	2.54	8.32	14.35	14.01	18.03	16.11	n/a	0.3	2.63	6.01	10.09	12.97	13.47	15.12	n/a	0.24	2.66	3.63	6.27	11.95	13.2	14.97	n/a	1.04	2.15	5.26	9.03	9.89	10.16	9.12
n/a	1	4.76	8.53	15.13	8.92	19.58	19.19	n/a	0.61	3.08	5.55	11.63	15.34	16.44	18.59	n/a	1.4	3.07	6.55	10.52	11.66	15.59	15.06	n/a	1.02	3.11	5.66	9.74	12.36	13.35	13.6	n/a	0.95	3.48	6.93	10.49	8.89	9.22	10.99	n/a	0.36	3.29	4.17	9.31	9.29	8.34	11.48
n/a	0.95	7.49	n/a	n/a	15.94	16.43	20.87	n/a	n/a	4.12	n/a	n/a	n/a	n/a	n/a	n/a	n/a	n/a	n/a	n/a	n/a	n/a	n/a	n/a	n/a	n/a	n/a	n/a	n/a	n/a	n/a	n/a	n/a	n/a	n/a	n/a	n/a	n/a	n/a	n/a	n/a	n/a	n/a	n/a	n/a	n/a	11.85
n/a	1.09	10.46	n/a	n/a	19.02	n/a	n/a	n/a	n/a	n/a	n/a	n/a	n/a	n/a	n/a	n/a	n/a	n/a	n/a	n/a	n/a	n/a	n/a	n/a	n/a	n/a	n/a	n/a	n/a	n/a	n/a	n/a	n/a	n/a	n/a	n/a	n/a	n/a	n/a	n/a	n/a	n/a	n/a	n/a	n/a	n/a	n/a
n/a	n/a	5.04	n/a	n/a	n/a	n/a	n/a	n/a	n/a	n/a	n/a	n/a	n/a	n/a	n/a	n/a	n/a	n/a	n/a	n/a	n/a	n/a	n/a	n/a	n/a	n/a	n/a	n/a	n/a	n/a	n/a	n/a	n/a	n/a	n/a	n/a	n/a	n/a	n/a	n/a	n/a	n/a	n/a	n/a	n/a	n/a	n/a
n/a	n/a	3.98	n/a	n/a	n/a	n/a	n/a	n/a	n/a	n/a	n/a	n/a	n/a	n/a	n/a	n/a	n/a	n/a	n/a	n/a	n/a	n/a	n/a	n/a	n/a	n/a	n/a	n/a	n/a	n/a	n/a	n/a	n/a	n/a	n/a	n/a	n/a	n/a	n/a	n/a	n/a	n/a	n/a	n/a	n/a	n/a	n/a

[truncated: 13 more sheets: Fig 4C, Fig 5A + 5B, Fig 5D, Fig 5F, Fig 6A, Fig 6C, Fig 7A + 7B, Fig 7D, Fig 7F, Fig 11, S2 Fig, S3 Fig, S6 Fig]
